# Supplementary material for: Conserved gut microbiomes with cross-species spillover between sympatric Neotropical stingless bees and honey bees
Source: Appl Environ Microbiol. 2026 Apr 17;92(5):e02483-25. doi: 10.1128/aem.02483-25 (PMC13188849; doi:10.1128/aem.02483-25)
Supplement: Table S1 — Prevalence and relative abundance of shared ASVs. [file aem.02483-25-s0003.xlsx]

## Sheet: Planilha1
Table S1 - Prevalence and relative abundance statistic comparisons of 41 genus-assigned ASVs shared between stingless bees and honey bees.
OTU	Genus	comparison	more_prevalent_in	more_abundant_in	n_Apis_mellifera	N_Apis_mellifera	prevalence_Apis_mellifera	n_Melipona_quadrifasciata	N_Melipona_quadrifasciata	prevalence_Melipona_quadrifasciata	n_Melipona_mondury	N_Melipona_mondury	prevalence_Melipona_mondury	fisher_p	fisher_q	host_a	host_b	median_abund_host_a	median_abund_host_b	mean_abund_host_a	mean_abund_host_b	p_wilcox	q_wilcox
ASV44	Acinetobacter	Apis_mellifera_vs_Melipona_mondury	none	Melipona_mondury	2	40	0.05	NA	NA	NA	10	37	0.27027	0.0108539	0.0561578	Apis_mellifera	Melipona_mondury	8.33333e-05	8.33333e-05	0.00825857	0.203006	0.000207765	0.00332424
ASV44	Acinetobacter	Melipona_quadrifasciata_vs_Melipona_mondury	none	Melipona_mondury	NA	NA	NA	10	84	0.119048	10	37	0.27027	0.0607005	0.252677	Melipona_quadrifasciata	Melipona_mondury	8.33333e-05	8.33333e-05	0.0165584	0.203006	0.000330546	0.00176291
ASV44	Acinetobacter	Apis_mellifera_vs_Melipona_quadrifasciata	none	none	2	40	0.05	10	84	0.119048	NA	NA	NA	0.334258	0.519957	Apis_mellifera	Melipona_quadrifasciata	8.33333e-05	8.33333e-05	0.00825857	0.0165584	0.245977	0.382631
ASV127	Apibacter	Apis_mellifera_vs_Melipona_quadrifasciata	Apis_mellifera	Apis_mellifera	12	40	0.3	1	84	0.0119048	NA	NA	NA	3.5083e-06	2.10547e-05	Apis_mellifera	Melipona_quadrifasciata	8.33333e-05	8.33333e-05	0.0740523	9.39655e-05	8.15145e-07	7.27406e-06
ASV127	Apibacter	Apis_mellifera_vs_Melipona_mondury	Apis_mellifera	none	12	40	0.3	NA	NA	NA	0	37	0	0.000202435	0.00283409	Apis_mellifera	Melipona_mondury	8.33333e-05	8.33333e-05	0.0740523	8.33333e-05	NA	NA
ASV127	Apibacter	Melipona_quadrifasciata_vs_Melipona_mondury	none	none	NA	NA	NA	1	84	0.0119048	0	37	0	1	1	Melipona_quadrifasciata	Melipona_mondury	8.33333e-05	8.33333e-05	9.39655e-05	8.33333e-05	NA	NA
ASV135	Apibacter	Apis_mellifera_vs_Melipona_quadrifasciata	Apis_mellifera	Apis_mellifera	6	40	0.15	1	84	0.0119048	NA	NA	NA	0.00453094	0.0126866	Apis_mellifera	Melipona_quadrifasciata	8.33333e-05	8.33333e-05	0.0238339	8.46415e-05	0.00169641	0.00474995
ASV135	Apibacter	Apis_mellifera_vs_Melipona_mondury	none	none	6	40	0.15	NA	NA	NA	0	37	0	0.0259946	0.072785	Apis_mellifera	Melipona_mondury	8.33333e-05	8.33333e-05	0.0238339	8.33333e-05	NA	NA
ASV135	Apibacter	Melipona_quadrifasciata_vs_Melipona_mondury	none	none	NA	NA	NA	1	84	0.0119048	0	37	0	1	1	Melipona_quadrifasciata	Melipona_mondury	8.33333e-05	8.33333e-05	8.46415e-05	8.33333e-05	NA	NA
ASV21	Apilactobacillus	Apis_mellifera_vs_Melipona_quadrifasciata	Apis_mellifera	Apis_mellifera	18	40	0.45	2	84	0.0238095	NA	NA	NA	6.76111e-09	1.41983e-07	Apis_mellifera	Melipona_quadrifasciata	8.33333e-05	8.33333e-05	0.127664	0.000286816	8.55357e-10	3.5925e-08
ASV21	Apilactobacillus	Apis_mellifera_vs_Melipona_mondury	Apis_mellifera	none	18	40	0.45	NA	NA	NA	0	37	0	8.01485e-07	3.36624e-05	Apis_mellifera	Melipona_mondury	8.33333e-05	8.33333e-05	0.127664	8.33333e-05	NA	NA
ASV21	Apilactobacillus	Melipona_quadrifasciata_vs_Melipona_mondury	none	none	NA	NA	NA	2	84	0.0238095	0	37	0	1	1	Melipona_quadrifasciata	Melipona_mondury	8.33333e-05	8.33333e-05	0.000286816	8.33333e-05	NA	NA
ASV36	Apilactobacillus	Apis_mellifera_vs_Melipona_quadrifasciata	Melipona_quadrifasciata	Melipona_quadrifasciata	1	40	0.025	33	84	0.392857	NA	NA	NA	3.50911e-06	2.10547e-05	Apis_mellifera	Melipona_quadrifasciata	8.33333e-05	8.33333e-05	0.00600049	0.0939099	3.09405e-05	0.00012995
ASV36	Apilactobacillus	Apis_mellifera_vs_Melipona_mondury	none	none	1	40	0.025	NA	NA	NA	0	37	0	1	1	Apis_mellifera	Melipona_mondury	8.33333e-05	8.33333e-05	0.00600049	8.33333e-05	NA	NA
ASV36	Apilactobacillus	Melipona_quadrifasciata_vs_Melipona_mondury	Melipona_quadrifasciata	none	NA	NA	NA	33	84	0.392857	0	37	0	8.72045e-07	1.83129e-05	Melipona_quadrifasciata	Melipona_mondury	8.33333e-05	8.33333e-05	0.0939099	8.33333e-05	NA	NA
ASV23	Bartonella	Apis_mellifera_vs_Melipona_quadrifasciata	Apis_mellifera	Apis_mellifera	15	40	0.375	1	84	0.0119048	NA	NA	NA	6.33338e-08	8.86673e-07	Apis_mellifera	Melipona_quadrifasciata	8.33333e-05	8.33333e-05	0.0902944	0.000293594	1.62653e-08	2.27714e-07
ASV23	Bartonella	Apis_mellifera_vs_Melipona_mondury	Apis_mellifera	none	15	40	0.375	NA	NA	NA	0	37	0	1.40563e-05	0.000295182	Apis_mellifera	Melipona_mondury	8.33333e-05	8.33333e-05	0.0902944	8.33333e-05	NA	NA
ASV23	Bartonella	Melipona_quadrifasciata_vs_Melipona_mondury	none	none	NA	NA	NA	1	84	0.0119048	0	37	0	1	1	Melipona_quadrifasciata	Melipona_mondury	8.33333e-05	8.33333e-05	0.000293594	8.33333e-05	NA	NA
ASV26	Bartonella	Apis_mellifera_vs_Melipona_quadrifasciata	Apis_mellifera	Apis_mellifera	14	40	0.35	3	84	0.0357143	NA	NA	NA	6.82666e-06	3.58399e-05	Apis_mellifera	Melipona_quadrifasciata	8.33333e-05	8.33333e-05	0.074914	0.000270848	8.6596e-07	7.27406e-06
ASV26	Bartonella	Apis_mellifera_vs_Melipona_mondury	Apis_mellifera	Apis_mellifera	14	40	0.35	NA	NA	NA	1	37	0.027027	0.000326687	0.00343021	Apis_mellifera	Melipona_mondury	8.33333e-05	8.33333e-05	0.074914	0.000523779	0.004097	0.0171574
ASV26	Bartonella	Melipona_quadrifasciata_vs_Melipona_mondury	none	none	NA	NA	NA	3	84	0.0357143	1	37	0.027027	1	1	Melipona_quadrifasciata	Melipona_mondury	8.33333e-05	8.33333e-05	0.000270848	0.000523779	0.87931	0.87931
ASV2764	Bombilactobacillus	Apis_mellifera_vs_Melipona_quadrifasciata	none	none	1	40	0.025	1	84	0.0119048	NA	NA	NA	0.54288	0.670616	Apis_mellifera	Melipona_quadrifasciata	8.33333e-05	8.33333e-05	0.000448006	0.000114737	0.589263	0.670561
ASV2764	Bombilactobacillus	Apis_mellifera_vs_Melipona_mondury	none	none	1	40	0.025	NA	NA	NA	0	37	0	1	1	Apis_mellifera	Melipona_mondury	8.33333e-05	8.33333e-05	0.000448006	8.33333e-05	NA	NA
ASV2764	Bombilactobacillus	Melipona_quadrifasciata_vs_Melipona_mondury	none	none	NA	NA	NA	1	84	0.0119048	0	37	0	1	1	Melipona_quadrifasciata	Melipona_mondury	8.33333e-05	8.33333e-05	0.000114737	8.33333e-05	NA	NA
ASV574	Bombilactobacillus	Apis_mellifera_vs_Melipona_quadrifasciata	none	Apis_mellifera	4	40	0.1	1	84	0.0119048	NA	NA	NA	0.0370187	0.0740375	Apis_mellifera	Melipona_quadrifasciata	8.33333e-05	8.33333e-05	0.0186564	0.000175026	0.018875	0.0377499
ASV574	Bombilactobacillus	Apis_mellifera_vs_Melipona_mondury	none	none	4	40	0.1	NA	NA	NA	0	37	0	0.116336	0.244306	Apis_mellifera	Melipona_mondury	8.33333e-05	8.33333e-05	0.0186564	8.33333e-05	NA	NA
ASV574	Bombilactobacillus	Melipona_quadrifasciata_vs_Melipona_mondury	none	none	NA	NA	NA	1	84	0.0119048	0	37	0	1	1	Melipona_quadrifasciata	Melipona_mondury	8.33333e-05	8.33333e-05	0.000175026	8.33333e-05	NA	NA
ASV64	Bombilactobacillus	Apis_mellifera_vs_Melipona_quadrifasciata	Apis_mellifera	Apis_mellifera	11	40	0.275	1	84	0.0119048	NA	NA	NA	1.25452e-05	5.26899e-05	Apis_mellifera	Melipona_quadrifasciata	8.33333e-05	8.33333e-05	0.103773	0.000175026	3.21251e-06	1.87069e-05
ASV64	Bombilactobacillus	Apis_mellifera_vs_Melipona_mondury	Apis_mellifera	none	11	40	0.275	NA	NA	NA	0	37	0	0.000473951	0.00398119	Apis_mellifera	Melipona_mondury	8.33333e-05	8.33333e-05	0.103773	8.33333e-05	NA	NA
ASV64	Bombilactobacillus	Melipona_quadrifasciata_vs_Melipona_mondury	none	none	NA	NA	NA	1	84	0.0119048	0	37	0	1	1	Melipona_quadrifasciata	Melipona_mondury	8.33333e-05	8.33333e-05	0.000175026	8.33333e-05	NA	NA
ASV1	Commensalibacter	Apis_mellifera_vs_Melipona_quadrifasciata	Melipona_quadrifasciata	Melipona_quadrifasciata	1	40	0.025	28	84	0.333333	NA	NA	NA	6.4315e-05	0.000245567	Apis_mellifera	Melipona_quadrifasciata	8.33333e-05	8.33333e-05	0.000369027	0.115749	0.000160447	0.00053403
ASV1	Commensalibacter	Melipona_quadrifasciata_vs_Melipona_mondury	Melipona_quadrifasciata	Melipona_quadrifasciata	NA	NA	NA	28	84	0.333333	1	37	0.027027	0.000132979	0.00139628	Melipona_quadrifasciata	Melipona_mondury	8.33333e-05	8.33333e-05	0.115749	0.00629451	0.00599062	0.0136928
ASV1	Commensalibacter	Apis_mellifera_vs_Melipona_mondury	none	none	1	40	0.025	NA	NA	NA	1	37	0.027027	1	1	Apis_mellifera	Melipona_mondury	8.33333e-05	8.33333e-05	0.000369027	0.00629451	0.703324	0.788222
ASV11	Commensalibacter	Apis_mellifera_vs_Melipona_mondury	none	Melipona_mondury	1	40	0.025	NA	NA	NA	6	37	0.162162	0.0507027	0.125266	Apis_mellifera	Melipona_mondury	8.33333e-05	8.33333e-05	0.00402811	0.111454	0.00536168	0.0171574
ASV11	Commensalibacter	Melipona_quadrifasciata_vs_Melipona_mondury	Melipona_mondury	Melipona_mondury	NA	NA	NA	1	84	0.0119048	6	37	0.162162	0.00325588	0.0227912	Melipona_quadrifasciata	Melipona_mondury	8.33333e-05	8.33333e-05	8.65917e-05	0.111454	2.17196e-05	0.000203752
ASV11	Commensalibacter	Apis_mellifera_vs_Melipona_quadrifasciata	none	none	1	40	0.025	1	84	0.0119048	NA	NA	NA	0.54288	0.670616	Apis_mellifera	Melipona_quadrifasciata	8.33333e-05	8.33333e-05	0.00402811	8.65917e-05	0.589263	0.670561
ASV209	Commensalibacter	Apis_mellifera_vs_Melipona_quadrifasciata	Apis_mellifera	Apis_mellifera	7	40	0.175	2	84	0.0238095	NA	NA	NA	0.00505483	0.0132689	Apis_mellifera	Melipona_quadrifasciata	8.33333e-05	8.33333e-05	0.0526338	0.00027209	0.00216994	0.00569609
ASV209	Commensalibacter	Apis_mellifera_vs_Melipona_mondury	none	none	7	40	0.175	NA	NA	NA	0	37	0	0.0120338	0.0561578	Apis_mellifera	Melipona_mondury	8.33333e-05	8.33333e-05	0.0526338	8.33333e-05	NA	NA
ASV209	Commensalibacter	Melipona_quadrifasciata_vs_Melipona_mondury	none	none	NA	NA	NA	2	84	0.0238095	0	37	0	1	1	Melipona_quadrifasciata	Melipona_mondury	8.33333e-05	8.33333e-05	0.00027209	8.33333e-05	NA	NA
ASV548	Commensalibacter	Apis_mellifera_vs_Melipona_quadrifasciata	Apis_mellifera	Apis_mellifera	6	40	0.15	1	84	0.0119048	NA	NA	NA	0.00453094	0.0126866	Apis_mellifera	Melipona_quadrifasciata	8.33333e-05	8.33333e-05	0.00769711	9.42833e-05	0.00169641	0.00474995
ASV548	Commensalibacter	Apis_mellifera_vs_Melipona_mondury	none	none	6	40	0.15	NA	NA	NA	0	37	0	0.0259946	0.072785	Apis_mellifera	Melipona_mondury	8.33333e-05	8.33333e-05	0.00769711	8.33333e-05	NA	NA
ASV548	Commensalibacter	Melipona_quadrifasciata_vs_Melipona_mondury	none	none	NA	NA	NA	1	84	0.0119048	0	37	0	1	1	Melipona_quadrifasciata	Melipona_mondury	8.33333e-05	8.33333e-05	9.42833e-05	8.33333e-05	NA	NA
ASV652	Commensalibacter	Apis_mellifera_vs_Melipona_quadrifasciata	Apis_mellifera	Apis_mellifera	8	40	0.2	1	84	0.0119048	NA	NA	NA	0.000474541	0.00153313	Apis_mellifera	Melipona_quadrifasciata	8.33333e-05	8.33333e-05	0.0196251	0.000194777	0.000165295	0.00053403
ASV652	Commensalibacter	Apis_mellifera_vs_Melipona_mondury	Apis_mellifera	none	8	40	0.2	NA	NA	NA	0	37	0	0.00548961	0.0329376	Apis_mellifera	Melipona_mondury	8.33333e-05	8.33333e-05	0.0196251	8.33333e-05	NA	NA
ASV652	Commensalibacter	Melipona_quadrifasciata_vs_Melipona_mondury	none	none	NA	NA	NA	1	84	0.0119048	0	37	0	1	1	Melipona_quadrifasciata	Melipona_mondury	8.33333e-05	8.33333e-05	0.000194777	8.33333e-05	NA	NA
ASV40	Floricoccus	Apis_mellifera_vs_Melipona_quadrifasciata	Melipona_quadrifasciata	Melipona_quadrifasciata	1	40	0.025	48	84	0.571429	NA	NA	NA	5.02312e-10	2.10971e-08	Apis_mellifera	Melipona_quadrifasciata	8.33333e-05	0.00706224	0.000471834	0.185259	1.52517e-08	2.27714e-07
ASV40	Floricoccus	Apis_mellifera_vs_Melipona_mondury	none	none	1	40	0.025	NA	NA	NA	0	37	0	1	1	Apis_mellifera	Melipona_mondury	8.33333e-05	8.33333e-05	0.000471834	8.33333e-05	NA	NA
ASV40	Floricoccus	Melipona_quadrifasciata_vs_Melipona_mondury	Melipona_quadrifasciata	none	NA	NA	NA	48	84	0.571429	0	37	0	9.18991e-11	3.85976e-09	Melipona_quadrifasciata	Melipona_mondury	0.00706224	8.33333e-05	0.185259	8.33333e-05	NA	NA
ASV238	Frischella	Apis_mellifera_vs_Melipona_quadrifasciata	Apis_mellifera	Apis_mellifera	6	40	0.15	2	84	0.0238095	NA	NA	NA	0.0136466	0.0318421	Apis_mellifera	Melipona_quadrifasciata	8.33333e-05	8.33333e-05	0.0229138	0.000250479	0.00672241	0.0156856
ASV238	Frischella	Apis_mellifera_vs_Melipona_mondury	none	none	6	40	0.15	NA	NA	NA	0	37	0	0.0259946	0.072785	Apis_mellifera	Melipona_mondury	8.33333e-05	8.33333e-05	0.0229138	8.33333e-05	NA	NA
ASV238	Frischella	Melipona_quadrifasciata_vs_Melipona_mondury	none	none	NA	NA	NA	2	84	0.0238095	0	37	0	1	1	Melipona_quadrifasciata	Melipona_mondury	8.33333e-05	8.33333e-05	0.000250479	8.33333e-05	NA	NA
ASV1457	Fructobacillus	Apis_mellifera_vs_Melipona_quadrifasciata	none	none	3	40	0.075	1	84	0.0119048	NA	NA	NA	0.0982076	0.179336	Apis_mellifera	Melipona_quadrifasciata	8.33333e-05	8.33333e-05	0.00203198	0.00015369	0.0613306	0.111995
ASV1457	Fructobacillus	Apis_mellifera_vs_Melipona_mondury	none	none	3	40	0.075	NA	NA	NA	2	37	0.0540541	1	1	Apis_mellifera	Melipona_mondury	8.33333e-05	8.33333e-05	0.00203198	0.00872364	0.853107	0.853107
ASV1457	Fructobacillus	Melipona_quadrifasciata_vs_Melipona_mondury	none	none	NA	NA	NA	1	84	0.0119048	2	37	0.0540541	0.221245	0.71479	Melipona_quadrifasciata	Melipona_mondury	8.33333e-05	8.33333e-05	0.00015369	0.00872364	0.0566522	0.107067
ASV293	Fructobacillus	Apis_mellifera_vs_Melipona_mondury	none	Melipona_mondury	1	40	0.025	NA	NA	NA	6	37	0.162162	0.0507027	0.125266	Apis_mellifera	Melipona_mondury	8.33333e-05	8.33333e-05	0.000841	0.122503	0.00493909	0.0171574
ASV293	Fructobacillus	Melipona_quadrifasciata_vs_Melipona_mondury	Melipona_mondury	Melipona_mondury	NA	NA	NA	1	84	0.0119048	6	37	0.162162	0.00325588	0.0227912	Melipona_quadrifasciata	Melipona_mondury	8.33333e-05	8.33333e-05	0.000636134	0.122503	2.54691e-05	0.000203752
ASV293	Fructobacillus	Apis_mellifera_vs_Melipona_quadrifasciata	none	none	1	40	0.025	1	84	0.0119048	NA	NA	NA	0.54288	0.670616	Apis_mellifera	Melipona_quadrifasciata	8.33333e-05	8.33333e-05	0.000841	0.000636134	0.606698	0.670561
ASV3022	Fructobacillus	Apis_mellifera_vs_Melipona_quadrifasciata	none	none	1	40	0.025	2	84	0.0238095	NA	NA	NA	1	1	Apis_mellifera	Melipona_quadrifasciata	8.33333e-05	8.33333e-05	0.000114395	0.000359667	0.975362	0.991786
ASV3022	Fructobacillus	Apis_mellifera_vs_Melipona_mondury	none	none	1	40	0.025	NA	NA	NA	0	37	0	1	1	Apis_mellifera	Melipona_mondury	8.33333e-05	8.33333e-05	0.000114395	8.33333e-05	NA	NA
ASV3022	Fructobacillus	Melipona_quadrifasciata_vs_Melipona_mondury	none	none	NA	NA	NA	2	84	0.0238095	0	37	0	1	1	Melipona_quadrifasciata	Melipona_mondury	8.33333e-05	8.33333e-05	0.000359667	8.33333e-05	NA	NA
ASV3071	Fructobacillus	Apis_mellifera_vs_Melipona_quadrifasciata	none	none	1	40	0.025	2	84	0.0238095	NA	NA	NA	1	1	Apis_mellifera	Melipona_quadrifasciata	8.33333e-05	8.33333e-05	0.000132929	0.000328891	0.991786	0.991786
ASV3071	Fructobacillus	Apis_mellifera_vs_Melipona_mondury	none	none	1	40	0.025	NA	NA	NA	0	37	0	1	1	Apis_mellifera	Melipona_mondury	8.33333e-05	8.33333e-05	0.000132929	8.33333e-05	NA	NA
ASV3071	Fructobacillus	Melipona_quadrifasciata_vs_Melipona_mondury	none	none	NA	NA	NA	2	84	0.0238095	0	37	0	1	1	Melipona_quadrifasciata	Melipona_mondury	8.33333e-05	8.33333e-05	0.000328891	8.33333e-05	NA	NA
ASV603	Fructobacillus	Melipona_quadrifasciata_vs_Melipona_mondury	none	Melipona_mondury	NA	NA	NA	2	84	0.0238095	5	37	0.135135	0.0273219	0.127502	Melipona_quadrifasciata	Melipona_mondury	8.33333e-05	8.33333e-05	0.00901243	0.08986	0.00114589	0.00453238
ASV603	Fructobacillus	Apis_mellifera_vs_Melipona_quadrifasciata	none	none	2	40	0.05	2	84	0.0238095	NA	NA	NA	0.593726	0.69268	Apis_mellifera	Melipona_quadrifasciata	8.33333e-05	8.33333e-05	0.000300547	0.00901243	0.468351	0.63454
ASV603	Fructobacillus	Apis_mellifera_vs_Melipona_mondury	none	none	2	40	0.05	NA	NA	NA	5	37	0.135135	0.251143	0.458608	Apis_mellifera	Melipona_mondury	8.33333e-05	8.33333e-05	0.000300547	0.08986	0.0411577	0.0940747
ASV1118	Gilliamella	Apis_mellifera_vs_Melipona_quadrifasciata	none	none	1	40	0.025	1	84	0.0119048	NA	NA	NA	0.54288	0.670616	Apis_mellifera	Melipona_quadrifasciata	8.33333e-05	8.33333e-05	0.00270442	0.000104269	0.589263	0.670561
ASV1118	Gilliamella	Apis_mellifera_vs_Melipona_mondury	none	none	1	40	0.025	NA	NA	NA	0	37	0	1	1	Apis_mellifera	Melipona_mondury	8.33333e-05	8.33333e-05	0.00270442	8.33333e-05	NA	NA
ASV1118	Gilliamella	Melipona_quadrifasciata_vs_Melipona_mondury	none	none	NA	NA	NA	1	84	0.0119048	0	37	0	1	1	Melipona_quadrifasciata	Melipona_mondury	8.33333e-05	8.33333e-05	0.000104269	8.33333e-05	NA	NA
ASV1186	Gilliamella	Apis_mellifera_vs_Melipona_quadrifasciata	none	none	1	40	0.025	1	84	0.0119048	NA	NA	NA	0.54288	0.670616	Apis_mellifera	Melipona_quadrifasciata	8.33333e-05	8.33333e-05	0.00374634	0.00414837	0.606698	0.670561
ASV1186	Gilliamella	Apis_mellifera_vs_Melipona_mondury	none	none	1	40	0.025	NA	NA	NA	0	37	0	1	1	Apis_mellifera	Melipona_mondury	8.33333e-05	8.33333e-05	0.00374634	8.33333e-05	NA	NA
ASV1186	Gilliamella	Melipona_quadrifasciata_vs_Melipona_mondury	none	none	NA	NA	NA	1	84	0.0119048	0	37	0	1	1	Melipona_quadrifasciata	Melipona_mondury	8.33333e-05	8.33333e-05	0.00414837	8.33333e-05	NA	NA
ASV728	Gilliamella	Apis_mellifera_vs_Melipona_quadrifasciata	none	Apis_mellifera	4	40	0.1	1	84	0.0119048	NA	NA	NA	0.0370187	0.0740375	Apis_mellifera	Melipona_quadrifasciata	8.33333e-05	8.33333e-05	0.00540483	0.00012106	0.018875	0.0377499
ASV728	Gilliamella	Apis_mellifera_vs_Melipona_mondury	none	none	4	40	0.1	NA	NA	NA	0	37	0	0.116336	0.244306	Apis_mellifera	Melipona_mondury	8.33333e-05	8.33333e-05	0.00540483	8.33333e-05	NA	NA
ASV728	Gilliamella	Melipona_quadrifasciata_vs_Melipona_mondury	none	none	NA	NA	NA	1	84	0.0119048	0	37	0	1	1	Melipona_quadrifasciata	Melipona_mondury	8.33333e-05	8.33333e-05	0.00012106	8.33333e-05	NA	NA
ASV783	Gilliamella	Apis_mellifera_vs_Melipona_quadrifasciata	none	none	2	40	0.05	1	84	0.0119048	NA	NA	NA	0.243129	0.392746	Apis_mellifera	Melipona_quadrifasciata	8.33333e-05	8.33333e-05	0.00167101	0.000106357	0.19459	0.314338
ASV783	Gilliamella	Apis_mellifera_vs_Melipona_mondury	none	none	2	40	0.05	NA	NA	NA	0	37	0	0.49419	0.76874	Apis_mellifera	Melipona_mondury	8.33333e-05	8.33333e-05	0.00167101	8.33333e-05	NA	NA
ASV783	Gilliamella	Melipona_quadrifasciata_vs_Melipona_mondury	none	none	NA	NA	NA	1	84	0.0119048	0	37	0	1	1	Melipona_quadrifasciata	Melipona_mondury	8.33333e-05	8.33333e-05	0.000106357	8.33333e-05	NA	NA
ASV2	Lactobacillus	Apis_mellifera_vs_Melipona_quadrifasciata	Melipona_quadrifasciata	Melipona_quadrifasciata	3	40	0.075	42	84	0.5	NA	NA	NA	2.19988e-06	2.10547e-05	Apis_mellifera	Melipona_quadrifasciata	8.33333e-05	0.00142322	0.00321111	0.289784	1.99244e-06	1.39471e-05
ASV2	Lactobacillus	Melipona_quadrifasciata_vs_Melipona_mondury	Melipona_quadrifasciata	Melipona_quadrifasciata	NA	NA	NA	42	84	0.5	3	37	0.0810811	4.84438e-06	6.78213e-05	Melipona_quadrifasciata	Melipona_mondury	0.00142322	8.33333e-05	0.289784	0.0470788	0.00141637	0.00453238
ASV2	Lactobacillus	Apis_mellifera_vs_Melipona_mondury	none	none	3	40	0.075	NA	NA	NA	3	37	0.0810811	1	1	Apis_mellifera	Melipona_mondury	8.33333e-05	8.33333e-05	0.00321111	0.0470788	0.477621	0.694721
ASV3	Lactobacillus	Apis_mellifera_vs_Melipona_mondury	none	Melipona_mondury	1	40	0.025	NA	NA	NA	7	37	0.189189	0.0250608	0.072785	Apis_mellifera	Melipona_mondury	8.33333e-05	8.33333e-05	0.000148116	0.220599	0.0013652	0.0109216
ASV3	Lactobacillus	Apis_mellifera_vs_Melipona_quadrifasciata	Melipona_quadrifasciata	Melipona_quadrifasciata	1	40	0.025	34	84	0.404762	NA	NA	NA	3.01317e-06	2.10547e-05	Apis_mellifera	Melipona_quadrifasciata	8.33333e-05	8.33333e-05	0.000148116	0.215654	1.00499e-05	4.68997e-05
ASV3	Lactobacillus	Melipona_quadrifasciata_vs_Melipona_mondury	none	none	NA	NA	NA	34	84	0.404762	7	37	0.189189	0.0229601	0.120541	Melipona_quadrifasciata	Melipona_mondury	8.33333e-05	8.33333e-05	0.215654	0.220599	0.612481	0.653313
ASV360	Lactobacillus	Apis_mellifera_vs_Melipona_quadrifasciata	none	none	2	40	0.05	1	84	0.0119048	NA	NA	NA	0.243129	0.392746	Apis_mellifera	Melipona_quadrifasciata	8.33333e-05	8.33333e-05	0.0180079	0.000139923	0.19459	0.314338
ASV360	Lactobacillus	Apis_mellifera_vs_Melipona_mondury	none	none	2	40	0.05	NA	NA	NA	0	37	0	0.49419	0.76874	Apis_mellifera	Melipona_mondury	8.33333e-05	8.33333e-05	0.0180079	8.33333e-05	NA	NA
ASV360	Lactobacillus	Melipona_quadrifasciata_vs_Melipona_mondury	none	none	NA	NA	NA	1	84	0.0119048	0	37	0	1	1	Melipona_quadrifasciata	Melipona_mondury	8.33333e-05	8.33333e-05	0.000139923	8.33333e-05	NA	NA
ASV457	Lactobacillus	Apis_mellifera_vs_Melipona_quadrifasciata	none	none	3	40	0.075	1	84	0.0119048	NA	NA	NA	0.0982076	0.179336	Apis_mellifera	Melipona_quadrifasciata	8.33333e-05	8.33333e-05	0.0144135	0.000139923	0.0613306	0.111995
ASV457	Lactobacillus	Apis_mellifera_vs_Melipona_mondury	none	none	3	40	0.075	NA	NA	NA	0	37	0	0.241285	0.458608	Apis_mellifera	Melipona_mondury	8.33333e-05	8.33333e-05	0.0144135	8.33333e-05	NA	NA
ASV457	Lactobacillus	Melipona_quadrifasciata_vs_Melipona_mondury	none	none	NA	NA	NA	1	84	0.0119048	0	37	0	1	1	Melipona_quadrifasciata	Melipona_mondury	8.33333e-05	8.33333e-05	0.000139923	8.33333e-05	NA	NA
ASV75	Lactobacillus	Apis_mellifera_vs_Melipona_quadrifasciata	none	none	2	40	0.05	12	84	0.142857	NA	NA	NA	0.222805	0.389909	Apis_mellifera	Melipona_quadrifasciata	8.33333e-05	8.33333e-05	0.00158666	0.0262544	0.109033	0.190807
ASV75	Lactobacillus	Apis_mellifera_vs_Melipona_mondury	none	none	2	40	0.05	NA	NA	NA	0	37	0	0.49419	0.76874	Apis_mellifera	Melipona_mondury	8.33333e-05	8.33333e-05	0.00158666	8.33333e-05	NA	NA
ASV75	Lactobacillus	Melipona_quadrifasciata_vs_Melipona_mondury	none	none	NA	NA	NA	12	84	0.142857	0	37	0	0.0171426	0.102855	Melipona_quadrifasciata	Melipona_mondury	8.33333e-05	8.33333e-05	0.0262544	8.33333e-05	NA	NA
ASV1749	Leuconostoc	Apis_mellifera_vs_Melipona_quadrifasciata	none	none	1	40	0.025	1	84	0.0119048	NA	NA	NA	0.54288	0.670616	Apis_mellifera	Melipona_quadrifasciata	8.33333e-05	8.33333e-05	0.00159867	0.0002676	0.589263	0.670561
ASV1749	Leuconostoc	Apis_mellifera_vs_Melipona_mondury	none	none	1	40	0.025	NA	NA	NA	1	37	0.027027	1	1	Apis_mellifera	Melipona_mondury	8.33333e-05	8.33333e-05	0.00159867	0.0005867	0.738959	0.788222
ASV1749	Leuconostoc	Melipona_quadrifasciata_vs_Melipona_mondury	none	none	NA	NA	NA	1	84	0.0119048	1	37	0.027027	0.519835	1	Melipona_quadrifasciata	Melipona_mondury	8.33333e-05	8.33333e-05	0.0002676	0.0005867	0.351058	0.401209
ASV583	Leuconostoc	Melipona_quadrifasciata_vs_Melipona_mondury	none	Melipona_mondury	NA	NA	NA	4	84	0.047619	6	37	0.162162	0.0661774	0.252677	Melipona_quadrifasciata	Melipona_mondury	8.33333e-05	8.33333e-05	0.00138058	0.0260819	0.00240641	0.00641711
ASV583	Leuconostoc	Apis_mellifera_vs_Melipona_quadrifasciata	none	none	2	40	0.05	4	84	0.047619	NA	NA	NA	1	1	Apis_mellifera	Melipona_quadrifasciata	8.33333e-05	8.33333e-05	0.0062722	0.00138058	0.958848	0.991786
ASV583	Leuconostoc	Apis_mellifera_vs_Melipona_mondury	none	none	2	40	0.05	NA	NA	NA	6	37	0.162162	0.14402	0.28804	Apis_mellifera	Melipona_mondury	8.33333e-05	8.33333e-05	0.0062722	0.0260819	0.0193409	0.0515757
ASV25	Snodgrassella	Apis_mellifera_vs_Melipona_quadrifasciata	Apis_mellifera	Apis_mellifera	11	40	0.275	1	84	0.0119048	NA	NA	NA	1.25452e-05	5.26899e-05	Apis_mellifera	Melipona_quadrifasciata	8.33333e-05	8.33333e-05	0.12203	0.000746112	3.56321e-06	1.87069e-05
ASV25	Snodgrassella	Apis_mellifera_vs_Melipona_mondury	none	none	11	40	0.275	NA	NA	NA	2	37	0.0540541	0.0136218	0.0572117	Apis_mellifera	Melipona_mondury	8.33333e-05	8.33333e-05	0.12203	0.0312144	0.0653415	0.130683
ASV25	Snodgrassella	Melipona_quadrifasciata_vs_Melipona_mondury	none	none	NA	NA	NA	1	84	0.0119048	2	37	0.0540541	0.221245	0.71479	Melipona_quadrifasciata	Melipona_mondury	8.33333e-05	8.33333e-05	0.000746112	0.0312144	0.0602254	0.107067
ASV32	Snodgrassella	Apis_mellifera_vs_Melipona_quadrifasciata	none	none	1	40	0.025	5	84	0.0595238	NA	NA	NA	0.662967	0.732753	Apis_mellifera	Melipona_quadrifasciata	8.33333e-05	8.33333e-05	0.000440451	0.0109288	0.413234	0.595805
ASV32	Snodgrassella	Apis_mellifera_vs_Melipona_mondury	none	none	1	40	0.025	NA	NA	NA	3	37	0.0810811	0.346001	0.605502	Apis_mellifera	Melipona_mondury	8.33333e-05	8.33333e-05	0.000440451	0.0454492	0.100495	0.178658
ASV32	Snodgrassella	Melipona_quadrifasciata_vs_Melipona_mondury	none	none	NA	NA	NA	5	84	0.0595238	3	37	0.0810811	0.69912	1	Melipona_quadrifasciata	Melipona_mondury	8.33333e-05	8.33333e-05	0.0109288	0.0454492	0.248628	0.361641
ASV48	Snodgrassella	Apis_mellifera_vs_Melipona_quadrifasciata	none	none	2	40	0.05	2	84	0.0238095	NA	NA	NA	0.593726	0.69268	Apis_mellifera	Melipona_quadrifasciata	8.33333e-05	8.33333e-05	0.0357617	9.24892e-05	0.425575	0.595805
ASV48	Snodgrassella	Apis_mellifera_vs_Melipona_mondury	none	none	2	40	0.05	NA	NA	NA	2	37	0.0540541	1	1	Apis_mellifera	Melipona_mondury	8.33333e-05	8.33333e-05	0.0357617	0.0438762	0.595851	0.788222
ASV48	Snodgrassella	Melipona_quadrifasciata_vs_Melipona_mondury	none	none	NA	NA	NA	2	84	0.0238095	2	37	0.0540541	0.58501	1	Melipona_quadrifasciata	Melipona_mondury	8.33333e-05	8.33333e-05	9.24892e-05	0.0438762	0.157564	0.252102
ASV71	Snodgrassella	Apis_mellifera_vs_Melipona_quadrifasciata	Apis_mellifera	Apis_mellifera	8	40	0.2	1	84	0.0119048	NA	NA	NA	0.000474541	0.00153313	Apis_mellifera	Melipona_quadrifasciata	8.33333e-05	8.33333e-05	0.0804827	0.000149792	0.000149879	0.00053403
ASV71	Snodgrassella	Apis_mellifera_vs_Melipona_mondury	Apis_mellifera	none	8	40	0.2	NA	NA	NA	0	37	0	0.00548961	0.0329376	Apis_mellifera	Melipona_mondury	8.33333e-05	8.33333e-05	0.0804827	8.33333e-05	NA	NA
ASV71	Snodgrassella	Melipona_quadrifasciata_vs_Melipona_mondury	none	none	NA	NA	NA	1	84	0.0119048	0	37	0	1	1	Melipona_quadrifasciata	Melipona_mondury	8.33333e-05	8.33333e-05	0.000149792	8.33333e-05	NA	NA
ASV8	Snodgrassella	Apis_mellifera_vs_Melipona_quadrifasciata	none	none	1	40	0.025	5	84	0.0595238	NA	NA	NA	0.662967	0.732753	Apis_mellifera	Melipona_quadrifasciata	8.33333e-05	8.33333e-05	0.000454942	0.0253258	0.396605	0.594907
ASV8	Snodgrassella	Apis_mellifera_vs_Melipona_mondury	none	none	1	40	0.025	NA	NA	NA	0	37	0	1	1	Apis_mellifera	Melipona_mondury	8.33333e-05	8.33333e-05	0.000454942	8.33333e-05	NA	NA
ASV8	Snodgrassella	Melipona_quadrifasciata_vs_Melipona_mondury	none	none	NA	NA	NA	5	84	0.0595238	0	37	0	0.321651	0.964954	Melipona_quadrifasciata	Melipona_mondury	8.33333e-05	8.33333e-05	0.0253258	8.33333e-05	NA	NA
ASV91	Snodgrassella	Apis_mellifera_vs_Melipona_quadrifasciata	none	Apis_mellifera	6	40	0.15	3	84	0.0357143	NA	NA	NA	0.0308302	0.068151	Apis_mellifera	Melipona_quadrifasciata	8.33333e-05	8.33333e-05	0.0578251	0.000283215	0.0174464	0.0377499
ASV91	Snodgrassella	Apis_mellifera_vs_Melipona_mondury	none	none	6	40	0.15	NA	NA	NA	0	37	0	0.0259946	0.072785	Apis_mellifera	Melipona_mondury	8.33333e-05	8.33333e-05	0.0578251	8.33333e-05	NA	NA
ASV91	Snodgrassella	Melipona_quadrifasciata_vs_Melipona_mondury	none	none	NA	NA	NA	3	84	0.0357143	0	37	0	0.552115	1	Melipona_quadrifasciata	Melipona_mondury	8.33333e-05	8.33333e-05	0.000283215	8.33333e-05	NA	NA
ASV1025	Weissella	Apis_mellifera_vs_Melipona_quadrifasciata	none	none	1	40	0.025	3	84	0.0357143	NA	NA	NA	1	1	Apis_mellifera	Melipona_quadrifasciata	8.33333e-05	8.33333e-05	0.000235055	0.00313186	0.75402	0.812022
ASV1025	Weissella	Apis_mellifera_vs_Melipona_mondury	none	none	1	40	0.025	NA	NA	NA	2	37	0.0540541	0.605468	0.908202	Apis_mellifera	Melipona_mondury	8.33333e-05	8.33333e-05	0.000235055	0.0424136	0.29002	0.464032
ASV1025	Weissella	Melipona_quadrifasciata_vs_Melipona_mondury	none	none	NA	NA	NA	3	84	0.0357143	2	37	0.0540541	0.640874	1	Melipona_quadrifasciata	Melipona_mondury	8.33333e-05	8.33333e-05	0.00313186	0.0424136	0.313559	0.401209
ASV1858	Weissella	Apis_mellifera_vs_Melipona_quadrifasciata	none	none	1	40	0.025	1	84	0.0119048	NA	NA	NA	0.54288	0.670616	Apis_mellifera	Melipona_quadrifasciata	8.33333e-05	8.33333e-05	0.000362474	0.000270951	0.606698	0.670561
ASV1858	Weissella	Apis_mellifera_vs_Melipona_mondury	none	none	1	40	0.025	NA	NA	NA	1	37	0.027027	1	1	Apis_mellifera	Melipona_mondury	8.33333e-05	8.33333e-05	0.000362474	0.0016688	0.703324	0.788222
ASV1858	Weissella	Melipona_quadrifasciata_vs_Melipona_mondury	none	none	NA	NA	NA	1	84	0.0119048	1	37	0.027027	0.519835	1	Melipona_quadrifasciata	Melipona_mondury	8.33333e-05	8.33333e-05	0.000270951	0.0016688	0.334415	0.401209
ASV867	Weissella	Apis_mellifera_vs_Melipona_quadrifasciata	Apis_mellifera	Apis_mellifera	5	40	0.125	1	84	0.0119048	NA	NA	NA	0.0132373	0.0318421	Apis_mellifera	Melipona_quadrifasciata	8.33333e-05	8.33333e-05	0.00808834	0.000110769	0.00596863	0.014746
ASV867	Weissella	Apis_mellifera_vs_Melipona_mondury	none	none	5	40	0.125	NA	NA	NA	0	37	0	0.0553657	0.129187	Apis_mellifera	Melipona_mondury	8.33333e-05	8.33333e-05	0.00808834	8.33333e-05	NA	NA
ASV867	Weissella	Melipona_quadrifasciata_vs_Melipona_mondury	none	none	NA	NA	NA	1	84	0.0119048	0	37	0	1	1	Melipona_quadrifasciata	Melipona_mondury	8.33333e-05	8.33333e-05	0.000110769	8.33333e-05	NA	NA
