# Supplementary material for: Conserved gut microbiomes with cross-species spillover between sympatric Neotropical stingless bees and honey bees
Source: Appl Environ Microbiol. 2026 Apr 17;92(5):e02483-25. doi: 10.1128/aem.02483-25 (PMC13188849; doi:10.1128/aem.02483-25)
Supplement: Table S2 — List of bee samples and their associated metadata. [file aem.02483-25-s0004.xlsx]

## Sheet: metadata
Table S2 - List of bee samples and their associated metadata.
SampleID	Host_species	Host_genus	Municipality	State	Latitude	Longitude	Sampling_month	Sampling_year	Haplotyoe	HapGroup
IND_1	Melipona_quadrifasciata	Melipona	Indaiatuba	SP	-23.0481	-47.1694	JAN	2024	Mq_I	Q
IND_2	Melipona_quadrifasciata	Melipona	Indaiatuba	SP	-23.0481	-47.1694	JAN	2024	Mq_I	Q
IND_3	Melipona_quadrifasciata	Melipona	Indaiatuba	SP	-23.0481	-47.1694	JAN	2024	Mq_I	Q
IND_19	Apis_mellifera	Apis	Indaiatuba	SP	-23.0481	-47.1694	JAN	2024	NA	NA
IND_20	Apis_mellifera	Apis	Indaiatuba	SP	-23.0481	-47.1694	JAN	2024	NA	NA
IND_4	Melipona_mondury	Melipona	Indaiatuba	SP	-23.0481	-47.1694	JAN	2024	NA	NA
IND_5	Melipona_mondury	Melipona	Indaiatuba	SP	-23.0481	-47.1694	JAN	2024	NA	NA
IND_6	Melipona_mondury	Melipona	Indaiatuba	SP	-23.0481	-47.1694	JAN	2024	NA	NA
ICM_6	Melipona_quadrifasciata	Melipona	Linhares	ES	-19.4352	-40.0847	NOV	2023	Mq_X	A
ICM_1	Melipona_mondury	Melipona	Linhares	ES	-19.4352	-40.0847	NOV	2023	NA	NA
ICM_2	Melipona_mondury	Melipona	Linhares	ES	-19.4352	-40.0847	NOV	2023	NA	NA
ICM_3	Melipona_mondury	Melipona	Linhares	ES	-19.4352	-40.0847	NOV	2023	NA	NA
LIN_1M	Melipona_quadrifasciata	Melipona	Linhares	ES	-19.4352	-40.0847	JAN	2024	Mq_X	A
LIN_2M	Melipona_quadrifasciata	Melipona	Linhares	ES	-19.4352	-40.0847	JAN	2024	Mq_X	A
LIN_3M	Melipona_quadrifasciata	Melipona	Linhares	ES	-19.4352	-40.0847	JAN	2024	Mq_X	A
LIN_1A	Apis_mellifera	Apis	Linhares	ES	-19.4352	-40.0847	JAN	2024	NA	NA
LIN_2A	Apis_mellifera	Apis	Linhares	ES	-19.4352	-40.0847	JAN	2024	NA	NA
LIN_3A	Apis_mellifera	Apis	Linhares	ES	-19.4352	-40.0847	JAN	2024	NA	NA
ARA_1	Melipona_quadrifasciata	Melipona	Sao_Roque	SP	-23.5118	-47.1163	JAN	2024	Mq_I	Q
ARA_2	Melipona_quadrifasciata	Melipona	Sao_Roque	SP	-23.5118	-47.1163	JAN	2024	Mq_II	Q
ARA_10	Apis_mellifera	Apis	Sao_Roque	SP	-23.5118	-47.1163	JAN	2024	NA	NA
ARA_9	Apis_mellifera	Apis	Sao_Roque	SP	-23.5118	-47.1163	JAN	2024	NA	NA
ARA_3	Melipona_mondury	Melipona	Sao_Roque	SP	-23.5118	-47.1163	JAN	2024	NA	NA
ARA_4	Melipona_mondury	Melipona	Sao_Roque	SP	-23.5118	-47.1163	JAN	2024	NA	NA
ARA_5	Melipona_mondury	Melipona	Sao_Roque	SP	-23.5118	-47.1163	JAN	2024	NA	NA
JUCU_1M	Melipona_quadrifasciata	Melipona	Alto_Jucu	ES	-20.2406	-41.0093	JAN	2024	Mq_IX	A
JUCU_2M	Melipona_quadrifasciata	Melipona	Alto_Jucu	ES	-20.2406	-41.0093	JAN	2024	Mq_IX	A
JUCU_3M	Melipona_quadrifasciata	Melipona	Alto_Jucu	ES	-20.2406	-41.0093	JAN	2024	Mq_IX	A
JUCU_1A	Apis_mellifera	Apis	Alto_Jucu	ES	-20.2406	-41.0093	JAN	2024	NA	NA
JUCU_2A	Apis_mellifera	Apis	Alto_Jucu	ES	-20.2406	-41.0093	JAN	2024	NA	NA
JUCU_3A	Apis_mellifera	Apis	Alto_Jucu	ES	-20.2406	-41.0093	JAN	2024	NA	NA
BG_3M	Melipona_quadrifasciata	Melipona	Balneario_Gaivota	SC	-29.1403	-49.5633	OCT	2023	Mq_II	Q
BG_1M	Melipona_quadrifasciata	Melipona	Balneario_Gaivota	SC	-29.1403	-49.5633	OCT	2023	Mq_IV	Q
BG_2M	Melipona_quadrifasciata	Melipona	Balneario_Gaivota	SC	-29.1403	-49.5633	OCT	2023	Mq_V	Q
BG_1A	Apis_mellifera	Apis	Balneario_Gaivota	SC	-29.1403	-49.5633	OCT	2023	NA	NA
BG_2A	Apis_mellifera	Apis	Balneario_Gaivota	SC	-29.1403	-49.5633	OCT	2023	NA	NA
BG_3A	Apis_mellifera	Apis	Balneario_Gaivota	SC	-29.1403	-49.5633	OCT	2023	NA	NA
BRU_2	Melipona_quadrifasciata	Melipona	Bauru	SP	-22.3694	-49.0292	JAN	2024	Mq_III	A
BRU_1	Melipona_quadrifasciata	Melipona	Bauru	SP	-22.3694	-49.0292	JAN	2024	Mq_VI	A
BRU_3	Melipona_quadrifasciata	Melipona	Bauru	SP	-22.3694	-49.0292	JAN	2024	Mq_VII	A
BRU_10	Apis_mellifera	Apis	Bauru	SP	-22.3694	-49.0292	JAN	2024	NA	NA
BRU_11	Apis_mellifera	Apis	Bauru	SP	-22.3694	-49.0292	JAN	2024	NA	NA
BP_1M	Melipona_quadrifasciata	Melipona	Bom_Principio	RS	-29.507	-51.3194	DEC	2023	Mq_II	Q
BP_2M	Melipona_quadrifasciata	Melipona	Bom_Principio	RS	-29.507	-51.3194	DEC	2023	Mq_II	Q
BP_3M	Melipona_quadrifasciata	Melipona	Bom_Principio	RS	-29.507	-51.3194	DEC	2023	Mq_II	Q
BP_1A	Apis_mellifera	Apis	Bom_Principio	RS	-29.507	-51.3194	DEC	2023	NA	NA
BP_2A	Apis_mellifera	Apis	Bom_Principio	RS	-29.507	-51.3194	DEC	2023	NA	NA
BP_3A	Apis_mellifera	Apis	Bom_Principio	RS	-29.507	-51.3194	DEC	2023	NA	NA
CA_A_1M	Melipona_quadrifasciata	Melipona	Cacador	SC	-26.8188	-50.9915	NOV	2023	Mq_VIII	Q
CA_A_3M	Melipona_quadrifasciata	Melipona	Cacador	SC	-26.8188	-50.9915	NOV	2023	Mq_VIII	Q
CACA_2M	Melipona_quadrifasciata	Melipona	Cacador	SC	-26.8188	-50.9915	NOV	2023	Mq_VIII	Q
CA_A_2A	Apis_mellifera	Apis	Cacador	SC	-26.8188	-50.9915	NOV	2023	NA	NA
CA_A_3A	Apis_mellifera	Apis	Cacador	SC	-26.8188	-50.9915	NOV	2023	NA	NA
CACA_1A	Apis_mellifera	Apis	Cacador	SC	-26.8188	-50.9915	NOV	2023	NA	NA
JAG_1M	Melipona_quadrifasciata	Melipona	Jaguariuna	SP	-22.7286	-47.0235	DEC	2023	Mq_VII	A
JAG_2M	Melipona_quadrifasciata	Melipona	Jaguariuna	SP	-22.7286	-47.0235	DEC	2023	Mq_XVII	A
JAG_3M	Melipona_quadrifasciata	Melipona	Jaguariuna	SP	-22.7286	-47.0235	DEC	2023	Mq_XVIII	A
JAG_1A	Apis_mellifera	Apis	Jaguariuna	SP	-22.7286	-47.0235	DEC	2023	NA	NA
JAG_2A	Apis_mellifera	Apis	Jaguariuna	SP	-22.7286	-47.0235	DEC	2023	NA	NA
JAG_3A	Apis_mellifera	Apis	Jaguariuna	SP	-22.7286	-47.0235	DEC	2023	NA	NA
JAP_1	Melipona_quadrifasciata	Melipona	Japeri	RJ	-22.6536	-43.656	NOV	2023	Mq_XIX	A
JAP_3	Melipona_quadrifasciata	Melipona	Japeri	RJ	-22.6536	-43.656	NOV	2023	Mq_XIX	A
JAP_2	Melipona_quadrifasciata	Melipona	Japeri	RJ	-22.6536	-43.656	NOV	2023	Mq_XX	A
JAP_04	Apis_mellifera	Apis	Japeri	RJ	-22.6249	-43.5935	NOV	2023	NA	NA
JAP_5	Apis_mellifera	Apis	Japeri	RJ	-22.6249	-43.5935	NOV	2023	NA	NA
JAP_6	Apis_mellifera	Apis	Japeri	RJ	-22.6249	-43.5935	NOV	2023	NA	NA
MOR_1M	Melipona_quadrifasciata	Melipona	Morretes	PR	-25.5026	-48.8007	OCT	2023	Mq_XXI	Q
MOR_2M	Melipona_quadrifasciata	Melipona	Morretes	PR	-25.5026	-48.8007	OCT	2023	Mq_XXII	Q
MOR_3M	Melipona_quadrifasciata	Melipona	Morretes	PR	-25.5026	-48.8007	OCT	2023	Mq_XXII	Q
MOR_1A	Apis_mellifera	Apis	Morretes	PR	-25.5026	-48.8007	OCT	2023	NA	NA
MOR_2A	Apis_mellifera	Apis	Morretes	PR	-25.5026	-48.8007	OCT	2023	NA	NA
MOR_3A	Apis_mellifera	Apis	Morretes	PR	-25.5026	-48.8007	OCT	2023	NA	NA
SRS_1M	Melipona_quadrifasciata	Melipona	Santa_Rosa_do_Sul	SC	-29.0969	-49.813	OCT	2023	Mq_II	Q
SRS_2M	Melipona_quadrifasciata	Melipona	Santa_Rosa_do_Sul	SC	-29.0969	-49.813	OCT	2023	Mq_II	Q
SRS_3M	Melipona_quadrifasciata	Melipona	Santa_Rosa_do_Sul	SC	-29.0969	-49.813	OCT	2023	Mq_II	Q
SRS_1A	Apis_mellifera	Apis	Santa_Rosa_do_Sul	SC	-29.0969	-49.813	OCT	2023	NA	NA
SRS_2A	Apis_mellifera	Apis	Santa_Rosa_do_Sul	SC	-29.0969	-49.813	OCT	2023	NA	NA
SRS_3A	Apis_mellifera	Apis	Santa_Rosa_do_Sul	SC	-29.0969	-49.813	OCT	2023	NA	NA
SAP1_2M	Melipona_quadrifasciata	Melipona	Santo_Antonio_da_Patrulha	RS	-29.7589	-50.4594	OCT	2023	Mq_II	Q
SAP1_3M	Melipona_quadrifasciata	Melipona	Santo_Antonio_da_Patrulha	RS	-29.7589	-50.4594	OCT	2023	Mq_II	Q
SAP2_1M	Melipona_quadrifasciata	Melipona	Santo_Antonio_da_Patrulha	RS	-29.7964	-50.4454	OCT	2023	Mq_II	Q
SAP2_2M	Melipona_quadrifasciata	Melipona	Santo_Antonio_da_Patrulha	RS	-29.7964	-50.4454	OCT	2023	Mq_II	Q
SAP2_3M	Melipona_quadrifasciata	Melipona	Santo_Antonio_da_Patrulha	RS	-29.7964	-50.4454	OCT	2023	Mq_XV	Q
SAP1_1M	Melipona_quadrifasciata	Melipona	Santo_Antonio_da_Patrulha	RS	-29.7589	-50.4594	OCT	2023	Mq_XXIV	Q
SAP1_1A	Apis_mellifera	Apis	Santo_Antonio_da_Patrulha	RS	-29.7589	-50.4594	OCT	2023	NA	NA
SAP1_2A	Apis_mellifera	Apis	Santo_Antonio_da_Patrulha	RS	-29.7589	-50.4594	OCT	2023	NA	NA
SAP1_3A	Apis_mellifera	Apis	Santo_Antonio_da_Patrulha	RS	-29.7589	-50.4594	OCT	2023	NA	NA
TOR_1M	Melipona_quadrifasciata	Melipona	Torres	RS	-29.3135	-49.744	SEP	2023	Mq_II	Q
TO3_3M	Melipona_quadrifasciata	Melipona	Torres	RS	-29.3135	-49.744	SEP	2023	Mq_XV	Q
TOR_2M	Melipona_quadrifasciata	Melipona	Torres	RS	-29.3135	-49.744	SEP	2023	Mq_XXVII	Q
TOR_1A	Apis_mellifera	Apis	Torres	RS	-29.3135	-49.744	SEP	2023	NA	NA
TOR_2A	Apis_mellifera	Apis	Torres	RS	-29.3135	-49.744	SEP	2023	NA	NA
VERE_3M	Melipona_quadrifasciata	Melipona	Vere	PR	-25.9173	-52.8567	OCT	2023	Mq_XV	Q
VERE_2M	Melipona_quadrifasciata	Melipona	Vere	PR	-25.9173	-52.8567	OCT	2023	Mq_XXIX	Q
VERE_1M	Melipona_quadrifasciata	Melipona	Vere	PR	-25.9173	-52.8567	OCT	2023	Mq_XXVIII	Q
VERE_1A	Apis_mellifera	Apis	Vere	PR	-25.9173	-52.8567	OCT	2023	NA	NA
VERE_2A	Apis_mellifera	Apis	Vere	PR	-25.9173	-52.8567	OCT	2023	NA	NA
VERE_3A	Apis_mellifera	Apis	Vere	PR	-25.9173	-52.8567	OCT	2023	NA	NA
UES_1	Melipona_quadrifasciata	Melipona	Alegre	ES	-20.7614	-41.536	NOV	2023	Mq_IX	A
UES_2	Melipona_quadrifasciata	Melipona	Alegre	ES	-20.7614	-41.536	NOV	2023	Mq_IX	A
UES_3	Melipona_mondury	Melipona	Alegre	ES	-20.7614	-41.536	NOV	2023	NA	NA
UES_4	Melipona_mondury	Melipona	Alegre	ES	-20.7614	-41.536	NOV	2023	NA	NA
UES_5	Melipona_mondury	Melipona	Alegre	ES	-20.7614	-41.536	NOV	2023	NA	NA
FNM_4	Melipona_quadrifasciata	Melipona	Areal	RJ	-22.1929	-43.1159	NOV	2023	Mq_XI	A
FNM_5	Melipona_quadrifasciata	Melipona	Areal	RJ	-22.1929	-43.1159	NOV	2023	Mq_XI	A
FNM_6	Melipona_quadrifasciata	Melipona	Areal	RJ	-22.1929	-43.1159	NOV	2023	Mq_XI	A
FMN_9	Melipona_mondury	Melipona	Areal	RJ	-22.1929	-43.1159	NOV	2023	NA	NA
FNM_7	Melipona_mondury	Melipona	Areal	RJ	-22.1929	-43.1159	NOV	2023	NA	NA
FNM_8	Melipona_mondury	Melipona	Areal	RJ	-22.1929	-43.1159	NOV	2023	NA	NA
BER_1	Melipona_quadrifasciata	Melipona	Bertioga	SP	-23.8277	-46.1239	JAN	2024	Mq_III	A
BER_2	Melipona_quadrifasciata	Melipona	Bertioga	SP	-23.8277	-46.1239	JAN	2024	Mq_III	A
BER_3	Melipona_quadrifasciata	Melipona	Bertioga	SP	-23.8277	-46.1239	JAN	2024	Mq_III	A
BER_4	Melipona_mondury	Melipona	Bertioga	SP	-23.8277	-46.1239	JAN	2024	NA	NA
BER_5	Melipona_mondury	Melipona	Bertioga	SP	-23.8277	-46.1239	JAN	2024	NA	NA
BER_6	Melipona_mondury	Melipona	Bertioga	SP	-23.8277	-46.1239	JAN	2024	NA	NA
CAM_1	Melipona_quadrifasciata	Melipona	Campos_dos_Goytacazes	RJ	-21.7875	-41.3261	NOV	2023	Mq_IX	A
CAM_2	Melipona_quadrifasciata	Melipona	Campos_dos_Goytacazes	RJ	-21.7875	-41.3261	NOV	2023	Mq_X	A
CAM_3	Melipona_quadrifasciata	Melipona	Campos_dos_Goytacazes	RJ	-21.7875	-41.3261	NOV	2023	Mq_X	A
GRU_1	Melipona_quadrifasciata	Melipona	Campos_dos_Goytacazes	RJ	-21.7047	-41.0321	NOV	2023	Mq_X	A
GRU_2	Melipona_quadrifasciata	Melipona	Campos_dos_Goytacazes	RJ	-21.7047	-41.0321	NOV	2023	Mq_X	A
GRU_3	Melipona_quadrifasciata	Melipona	Campos_dos_Goytacazes	RJ	-21.7047	-41.0321	NOV	2023	Mq_X	A
GRU_4	Melipona_mondury	Melipona	Campos_dos_Goytacazes	RJ	-21.7047	-41.0321	NOV	2023	NA	NA
GRU_5	Melipona_mondury	Melipona	Campos_dos_Goytacazes	RJ	-21.7047	-41.0321	NOV	2023	NA	NA
GRU_6	Melipona_mondury	Melipona	Campos_dos_Goytacazes	RJ	-21.7047	-41.0321	NOV	2023	NA	NA
SFO_1	Melipona_quadrifasciata	Melipona	Colatina	ES	-19.3622	-40.7137	NOV	2023	Mq_XXVI	A
SFO_2	Melipona_mondury	Melipona	Colatina	ES	-19.3622	-40.7137	NOV	2023	NA	NA
SFO_3	Melipona_mondury	Melipona	Colatina	ES	-19.3622	-40.7137	NOV	2023	NA	NA
SFO_4	Melipona_mondury	Melipona	Colatina	ES	-19.3622	-40.7137	NOV	2023	NA	NA
IPO_1	Melipona_quadrifasciata	Melipona	Guaruja	SP	-23.9047	-46.1564	NOV	2023	Mq_III	A
IPO_2	Melipona_mondury	Melipona	Guaruja	SP	-23.9047	-46.1564	NOV	2023	NA	NA
IPO_3	Melipona_mondury	Melipona	Guaruja	SP	-23.9047	-46.1564	NOV	2023	NA	NA
IPO_4	Melipona_mondury	Melipona	Guaruja	SP	-23.9047	-46.1564	NOV	2023	NA	NA
ITA_1	Melipona_quadrifasciata	Melipona	Itapina	ES	-19.5329	-40.7937	NOV	2023	Mq_II	Q
ITA_2	Melipona_quadrifasciata	Melipona	Itapina	ES	-19.5329	-40.7937	NOV	2023	Mq_X	A
ITA_3	Melipona_mondury	Melipona	Itapina	ES	-19.5329	-40.7937	NOV	2023	NA	NA
ITA_4	Melipona_mondury	Melipona	Itapina	ES	-19.5329	-40.7937	NOV	2023	NA	NA
ITA_5	Melipona_mondury	Melipona	Itapina	ES	-19.5329	-40.7937	NOV	2023	NA	NA
REC_1	Melipona_quadrifasciata	Melipona	Niteroi	RJ	-22.8766	-43.0494	NOV	2023	Mq_XVI	A
REC_3	Melipona_quadrifasciata	Melipona	Niteroi	RJ	-22.8766	-43.0494	NOV	2023	Mq_XVI	A
REC_2	Melipona_quadrifasciata	Melipona	Niteroi	RJ	-22.8766	-43.0494	NOV	2023	Mq_XXIII	A
REC_7	Melipona_mondury	Melipona	Niteroi	RJ	-22.8766	-43.0494	NOV	2023	NA	NA
REC_8	Melipona_mondury	Melipona	Niteroi	RJ	-22.8766	-43.0494	NOV	2023	NA	NA
FSR_1	Melipona_quadrifasciata	Melipona	Paraty	RJ	-23.0725	-44.6947	NOV	2023	Mq_XII	Q
FSR_2	Melipona_quadrifasciata	Melipona	Paraty	RJ	-23.0725	-44.6947	NOV	2023	Mq_XIII	Q
FSR_3	Melipona_quadrifasciata	Melipona	Paraty	RJ	-23.0725	-44.6947	NOV	2023	Mq_XIV	Q
FRS_8	Melipona_mondury	Melipona	Paraty	RJ	-23.0725	-44.6947	NOV	2023	NA	NA
FSR_7	Melipona_mondury	Melipona	Paraty	RJ	-23.0725	-44.6947	NOV	2023	NA	NA
IFE_1	Melipona_quadrifasciata	Melipona	Santa_Teresa	ES	-19.8058	-40.6752	NOV	2023	Mq_X	A
IFE_2	Melipona_quadrifasciata	Melipona	Santa_Teresa	ES	-19.8058	-40.6752	NOV	2023	Mq_X	A
IFE_3	Melipona_quadrifasciata	Melipona	Santa_Teresa	ES	-19.8058	-40.6752	NOV	2023	Mq_XVI	A
IFE_4	Melipona_mondury	Melipona	Santa_Teresa	ES	-19.8058	-40.6752	NOV	2023	NA	NA
IFE_5	Melipona_mondury	Melipona	Santa_Teresa	ES	-19.8058	-40.6752	NOV	2023	NA	NA
IFE_6	Melipona_mondury	Melipona	Santa_Teresa	ES	-19.8058	-40.6752	NOV	2023	NA	NA
GUA_3M	Melipona_quadrifasciata	Melipona	Guaiba	RS	-30.1094	-51.3179	OCT	2023	Mq_II	Q
GUA_1M	Melipona_quadrifasciata	Melipona	Guaiba	RS	-30.1094	-51.3179	OCT	2023	Mq_V	Q
GUA_2M	Melipona_quadrifasciata	Melipona	Guaiba	RS	-30.1094	-51.3179	OCT	2023	Mq_XV	Q
SFX_2	Melipona_quadrifasciata	Melipona	Monteiro_Lobato	SP	-22.8889	-45.7808	JAN	2024	Mq_III	A
SFX_1	Melipona_quadrifasciata	Melipona	Monteiro_Lobato	SP	-22.8889	-45.7808	JAN	2024	Mq_XVIII	A
SER_2	Melipona_quadrifasciata	Melipona	Seropedica	RJ	-22.7651	-43.6928	NOV	2023	Mq_XI	A
SER_1	Melipona_quadrifasciata	Melipona	Seropedica	RJ	-22.7651	-43.6928	NOV	2023	Mq_XXV	A
UFRGS_2M	Melipona_quadrifasciata	Melipona	Viamao	RS	-30.0703	-51.1198	FEB	2024	Mq_II	Q
UFRGS_3M	Melipona_quadrifasciata	Melipona	Viamao	RS	-30.0703	-51.1198	FEB	2024	Mq_II	Q
UFRGS_5M	Melipona_quadrifasciata	Melipona	Viamao	RS	-30.0703	-51.1198	FEB	2024	Mq_II	Q
VIA_1M	Melipona_quadrifasciata	Melipona	Viamao	RS	-30.0578	-51.0733	OCT	2023	Mq_II	Q
VIA_2M	Melipona_quadrifasciata	Melipona	Viamao	RS	-30.0578	-51.0733	OCT	2023	Mq_II	Q
UFRGS_1M	Melipona_quadrifasciata	Melipona	Viamao	RS	-30.0703	-51.1198	FEB	2024	Mq_XXVIII	Q
VIA_3M	Melipona_quadrifasciata	Melipona	Viamao	RS	-30.0578	-51.0733	OCT	2023	Mq_XXX	Q
