# Supplementary material for: Conserved gut microbiomes with cross-species spillover between sympatric Neotropical stingless bees and honey bees
Source: Appl Environ Microbiol. 2026 Apr 17;92(5):e02483-25. doi: 10.1128/aem.02483-25 (PMC13188849; doi:10.1128/aem.02483-25)
Supplement: Table S3 — GenBank accession numbers of reference sequences. [file aem.02483-25-s0005.xlsx]

## Sheet: Planilha1
Table S3 - GenBank accession numbers of the reference sequences used in phylogenetic analyses
Name	Description	Sequence Length
AY370189.1	Candidatus Snodgrassella alvi clone pAJ198 16S ribosomal RNA gene, partial sequence	1505
HM008719.1	Uncultured Simonsiella sp. clone AMP_B2 16S ribosomal RNA gene, partial sequence	1501
HM108668.1	Uncultured Neisseriaceae bacterium clone SHAM007 16S ribosomal RNA gene, partial sequence	1500
HM215015.1	Uncultured beta proteobacterium clone D08017A2 16S ribosomal RNA gene, partial sequence	1461
JAQTIE010000015	Neisseriaceae bacterium ESL0693 ESL0693_15, whole genome shotgun: 16S_rRNA_gene	1539
LC306966.1	Alloscardovia criceti gene for 16S ribosomal RNA, partial sequence, strain: JCM 13492	1474
MH782110.1	Snodgrassella alvi strain IHP.IC1 16S ribosomal RNA gene, partial sequence	1461
NR_024819	Saccharibacter floricola strain S-877 16S ribosomal RNA, partial sequence	1436
NR_026404.1	Apilactobacillus kunkeei strain YH-15 16S ribosomal RNA, partial sequence	1517
NR_036924.1	Weissella cibaria strain II-I-59 16S ribosomal RNA, partial sequence	1529
NR_040789.1	Enterococcus faecalis strain JCM 5803 16S ribosomal RNA, partial sequence	1517
NR_040816.1	Weissella confusa strain JCM 1093 16S ribosomal RNA, partial sequence	1477
NR_040822.1	Weissella thailandensis strain FS61-1 16S ribosomal RNA, partial sequence	1417
NR_042211.1	Uruburuella suis strain 1258/02 16S ribosomal RNA, partial sequence	1468
NR_042978.1	Neisseria bacilliformis ATCC BAA-1200 strain MDA2833 16S ribosomal RNA, partial sequence	1489
NR_043439.1	Bifidobacterium indicum strain JCM 1302 16S ribosomal RNA, partial sequence	1514
NR_044046.1	Acetobacter ghanensis strain 430A 16S ribosomal RNA, partial sequence	1442
NR_074292.1	Gluconacetobacter diazotrophicus strain PAl 5 16S ribosomal RNA, partial sequence	1486
NR_104568.1	Weissella paramesenteroides strain NRIC 1542 16S ribosomal RNA, partial sequence	1473
NR_104872.1	Bifidobacterium bombi strain BluCI/TP 16S ribosomal RNA, partial sequence	1514
NR_113194.1	Apilactobacillus ozensis DSM 23829 = JCM 17196 strain Mizu2-1 16S ribosomal RNA, partial sequence	1541
NR_113258.1	Weissella confusa strain JCM 1093 16S ribosomal RNA, partial sequence	1499
NR_114312.1	Weissella oryzae SG25 16S ribosomal RNA, partial sequence	1474
NR_116307.1	Commensalibacter intestini A911 16S ribosomal RNA, partial sequence	1482
NR_117812.1	Lactobacillus acidophilus strain JCM 1132 16S ribosomal RNA, partial sequence	1453
NR_122055.2	Snodgrassella alvi wkB2 16S ribosomal RNA, complete sequence	1539
NR_125702.1	Lactobacillus apis strain R4B 16S ribosomal RNA, partial sequence	1428
NR_126249.1	Bombilactobacillus mellis strain Hon2N 16S ribosomal RNA, partial sequence	1435
NR_136437.1	Weissella bombi strain R-53094 16S ribosomal RNA, partial sequence	1528
NR_145896.1	Weissella jogaejeotgali strain FOL01 16S ribosomal RNA, partial sequence	1336
NR_153739.1	Microvirgula curvata strain L6 16S ribosomal RNA, partial sequence	1467
NR_157653.1	Bombella apis strain MRM1 16S ribosomal RNA, partial sequence	1407
NR_159092.1	Apilactobacillus micheneri strain 10H 16S ribosomal RNA, partial sequence	1474
NR_159225.1	Floricoccus penangensis strain HibF3 16S ribosomal RNA, partial sequence	1369
NR_159226.1	Floricoccus tropicus strain DF1 16S ribosomal RNA, partial sequence	1359
NR_165780.1	Acetilactobacillus jinshanensis strain HSLZ-75 16S ribosomal RNA, partial sequence	1419
NR_170492.1	Weissella muntiaci strain personal::8 H-2 16S ribosomal RNA, partial sequence	1504
NR_178684.1	Bombella intestini strain R-52487 16S ribosomal RNA, partial sequence	1450
NR_181314.1	Bombella favorum strain TMW 2.1880 16S ribosomal RNA, complete sequence	1484
NR_181315.1	Bombella mellum strain TMW 2.1889 16S ribosomal RNA, complete sequence	1484
NR_181569.1	Kingella bonacorsii strain Marseille-Q4569 16S ribosomal RNA, partial sequence	1536
NR_181959.1	Snodgrassella communis strain LMG 28360 16S ribosomal RNA, partial sequence	1534
NR_181960.1	Snodgrassella gandavensis strain LMG 30236 16S ribosomal RNA, partial sequence	1534
NR_199406.1	Bifidobacterium apicola strain F806-1 16S ribosomal RNA, partial sequence	1390
